# Supplementary material for: Adhesion of Candida Albicans to digital versus conventional acrylic resins: a systematic review and meta-analysis
Source: BMC Oral Health. 2024 Mar 4;24:303. doi: 10.1186/s12903-024-04083-2 (PMC10910815; doi:10.1186/s12903-024-04083-2)
Supplement: Supplementary file 3 — Supplementary Material 3. [file 12903_2024_4083_MOESM3_ESM.xlsx]

## Sheet: Sheet1
Pairwise comparisons between digital and conventional groups
Number of families	1
Number of comparisons per family	15
Alpha	0.05
Bonferroni's multiple comparisons test	Mean Diff.	95.00% CI of diff.	Below threshold?	Summary	Adjusted P Value
Milled (Ivotion) vs. 3D printed (Dentca)	-0.06	-0.4174 to 0.2974	No	ns	>0.9999	A-B
Milled (Ivotion) vs. DLP printed (Lucitone)	0.57	0.2126 to 0.9274	Yes	***	0.0003	A-C
Milled (Ivotion) vs. DLP printed (Envision)	0.6	0.2426 to 0.9574	Yes	***	0.0001	A-D
Milled (Ivotion) vs. HPAR (Injected)	-0.05	-0.4074 to 0.3074	No	ns	>0.9999	A-E
Milled (Ivotion) vs. HPAR (Compressed)	0.01	-0.3474 to 0.3674	No	ns	>0.9999	A-F
3D printed (Dentca) vs. DLP printed (Lucitone)	0.63	0.2726 to 0.9874	Yes	****	<0.0001	B-C
3D printed (Dentca) vs. DLP printed (Envision)	0.66	0.3026 to 1.017	Yes	****	<0.0001	B-D
3D printed (Dentca) vs. HPAR (Injected)	0.01	-0.3474 to 0.3674	No	ns	>0.9999	B-E
3D printed (Dentca) vs. HPAR (Compressed)	0.07	-0.2874 to 0.4274	No	ns	>0.9999	B-F
DLP printed (Lucitone) vs. DLP printed (Envision)	0.03	-0.3274 to 0.3874	No	ns	>0.9999	C-D
DLP printed (Lucitone) vs. HPAR (Injected)	-0.62	-0.9774 to -0.2626	Yes	****	<0.0001	C-E
DLP printed (Lucitone) vs. HPAR (Compressed)	-0.56	-0.9174 to -0.2026	Yes	***	0.0004	C-F
DLP printed (Envision) vs. HPAR (Injected)	-0.65	-1.007 to -0.2926	Yes	****	<0.0001	D-E
DLP printed (Envision) vs. HPAR (Compressed)	-0.59	-0.9474 to -0.2326	Yes	***	0.0002	D-F
HPAR (Injected) vs. HPAR (Compressed)	0.06	-0.2974 to 0.4174	No	ns	>0.9999	E-F
